# Supplementary material for: Usher Syndrome Belongs to the Genetic Diseases Associated with Radiosensitivity: Influence of the ATM Protein Kinase
Source: Int J Mol Sci. 2022 Jan 29;23(3):1570. doi: 10.3390/ijms23031570 (PMC8836140; doi:10.3390/ijms23031570)
Supplement: Supplementary file 1 [file ijms-23-01570-s001.zip]

Archive with 1 entries (1 files):
- ijms-1562296-supplementary.pdf
